# Supplementary material for: Molnupiravir Real-World Utilization in COVID-19 Patients in the Czech Republic
Source: J Clin Med. 2024 Apr 16;13(8):2303. doi: 10.3390/jcm13082303 (PMC11051211; doi:10.3390/jcm13082303)
Supplement: Supplementary file 1 [file jcm-13-02303-s001.zip]

Archive with 1 entries (1 files):
- jcm-2905058-supplementary.pdf
